# Supplementary material for: m6A Methylation Regulators Are Predictive Biomarkers for Tumour Metastasis in Prostate Cancer
Source: Cancers (Basel). 2022 Aug 21;14(16):4035. doi: 10.3390/cancers14164035 (PMC9406868; doi:10.3390/cancers14164035)
Supplement: Supplementary file 1 [file cancers-14-04035-s001.zip]

Archive with 11 entries (11 files):
- .DS_Store
- Supplementary Figure S1.tiff
- Supplementary Figure S2.tiff
- Supplementary Figure S3.tiff
- Supplementary Figure S4.tiff
- Supplementary Figure S5.tiff
- Supplementary Figure S6.tiff
- Supplementary Figure S7.tiff
- Supplementary Figure S8.tiff
- Supplementary Figure S9.tiff
- Supplementary Table S1.xlsx
