# Supplementary material for: m6A Methylation Regulators Are Predictive Biomarkers for Tumour Metastasis in Prostate Cancer
Source: Cancers (Basel). 2022 Aug 21;14(16):4035. doi: 10.3390/cancers14164035 (PMC9406868; doi:10.3390/cancers14164035)
Supplement: Supplementary file 1 [file cancers-14-04035-s001.zip › Supplementary Table S1.xlsx]

## Sheet: DEG_subtype
Table S1. The differentially expressed genes between subtypes of prostate cancer
MGAT5
IL6ST
CACNA2D1
TNFSF12-TNFSF13
GNMT
AZGP1
TFF3
PEBP4
GDEP
B3GNT6
ALOX15
GP2
RLN1
ANKRD34B
PCOTH
ALOX15B
CYP4F2
ANPEP
SPINK1
WIF1
CCK
CD38
SLC26A3
VGLL3
